# Supplementary material for: Phytochemical Profile and Biological Activities of the Extracts from Two Oenanthe Species (O. aquatica and O. silaifolia)
Source: Pharmaceuticals (Basel). 2021 Dec 30;15(1):50. doi: 10.3390/ph15010050 (PMC8779323; doi:10.3390/ph15010050)
Supplement: Supplementary file 1 [file pharmaceuticals-15-00050-s001.zip]

Archive with 1 entries (1 files):
- pharmaceuticals-1424102 - Supplementary Material.pdf
